# Supplementary material for: The Escalating Effects of Wildlife Tourism on Human–Wildlife Conflict
Source: Animals (Basel). 2021 May 12;11(5):1378. doi: 10.3390/ani11051378 (PMC8150641; doi:10.3390/ani11051378)
Supplement: Supplementary file 1 [file animals-11-01378-s001.zip]

Archive with 1 entries (1 files):
- animals-1210968-supplementary.pdf
